# Supplementary material for: Actin and Microtubules Differently Contribute to Vacuolar Targeting Specificity during the Export from the ER
Source: Membranes (Basel). 2021 Apr 20;11(4):299. doi: 10.3390/membranes11040299 (PMC8074374; doi:10.3390/membranes11040299)
Supplement: Supplementary file 1 [file membranes-11-00299-s001.zip]

Archive with 1 entries (1 files):
- membranes-1180915-supplementary.pdf
